# Supplementary material for: Estimating Young Adult Uptake of Smoking by Area Across the United Kingdom
Source: Nicotine Tob Res. 2024 Oct 25;27(7):1300–5. doi: 10.1093/ntr/ntae231 (PMC12187181; doi:10.1093/ntr/ntae231)
Supplement: ntae231_suppl_Supplementary_File [file ntae231_suppl_supplementary_file.xlsx]

## Sheet: ntae231_suppl_Supplementary_Fil
Area code	Area	Adult population (ONS mid-2021)	Adult smoking prevalence (APS 2022)	No. of adults who smoke	% of UK adult smoking population	Young adult (18-25y) population (ONS mid-2021)	Number taking up smoking per…			% of young adults taking up smoking each year	Sample size for adult smoking prevalence estimates (APS 2022)
							Year	Month	Week
K02000001	UNITED KINGDOM	53188000	12.9	6861000	100	6375000	127500	10600	2500	2	49865039
E92000001	ENGLAND	44775000	12.7	5686000	82.9	5392000	105700	8800	2000	2	41806438
E12000001	NORTH EAST	2122000	13.1	278000	4.1	254900	5200	430	100	2	9721
E06000047	County Durham	422400	15.4	65000	0.9	52400	1200	100	25	2.3	1036
E06000005	Darlington	86000	11.5	9900	0.1	8700	180	15	5	2.1	841
E06000001	Hartlepool	72700	14.3	10400	0.2	8000	190	15	5	2.4	820
E06000002	Middlesbrough	110300	16.5	18200	0.3	15300	340	30	5	2.2	777
E06000057	Northumberland	263100	9.6	25300	0.4	22800	470	40	10	2.1	883
E06000003	Redcar and Cleveland	109400	13.7	15000	0.2	10600	280	25	5	2.6	877
E06000004	Stockton-on-Tees	153900	13.2	20300	0.3	15500	380	30	5	2.5	758
E08000037	Gateshead	157700	11.1	17500	0.3	16700	330	25	5	2	720
E08000021	Newcastle upon Tyne	240700	12.1	29100	0.4	54000	540	45	10	1	738
E08000022	North Tyneside	167300	11.2	18700	0.3	15300	350	30	5	2.3	755
E08000023	South Tyneside	118200	15.2	18000	0.3	11700	330	30	5	2.8	694
E08000024	Sunderland	220200	13.2	29100	0.4	23800	540	45	10	2.3	822
E12000002	NORTH WEST	5860000	13.4	785200	11.4	714700	14600	1200	280	2	15254
E06000008	Blackburn with Darwen	115200	19.4	22300	0.3	15500	410	35	10	2.6	506
E06000009	Blackpool	113100	18.8	21300	0.3	11600	400	35	10	3.4	776
E06000049	Cheshire East	322100	9.4	30300	0.4	28500	560	45	10	2	536
E06000050	Cheshire West and Chester	288300	8.9	25700	0.4	30700	480	40	10	1.6	454
E06000006	Halton	101000	13.3	13400	0.2	10700	250	20	5	2.3	543
E06000007	Warrington	168200	9.9	16700	0.2	16900	310	25	5	1.8	562
E10000006	Cumbria	410400	13.1	53800	0.8	37800	1000	85	20	2.6	1154
E08000001	Bolton	224700	14.2	31900	0.5	26700	590	50	10	2.2	617
E08000002	Bury	150100	11.7	17600	0.3	15600	330	25	5	2.1	664
E08000003	Manchester	423300	17.3	73200	1.1	92900	1400	110	25	1.5	545
E08000004	Oldham	180300	10.9	19700	0.3	23000	370	30	5	1.6	588
E08000005	Rochdale	169400	15.3	25900	0.4	19600	480	40	10	2.4	669
E08000006	Salford	212100	15.1	32000	0.5	34700	590	50	10	1.7	466
E08000007	Stockport	232700	11.8	27500	0.4	21400	510	45	10	2.4	641
E08000008	Tameside	180100	20.2	36400	0.5	19200	680	55	15	3.5	749
E08000009	Trafford	180800	8	14500	0.2	17700	270	20	5	1.5	654
E08000010	Wigan	261700	14.7	38500	0.6	27100	720	60	15	2.7	620
E10000017	Lancashire	985400	13.4	132000	1.9	116300	2500	200	45	2.1	1629
E08000011	Knowsley	121100	14.8	17900	0.3	13600	330	30	5	2.4	503
E08000012	Liverpool	391800	17.3	67800	1	74200	1300	100	25	1.8	600
E08000014	Sefton	226700	7.9	17900	0.3	21500	330	30	5	1.5	661
E08000013	St. Helens	146700	11.9	17500	0.3	14900	330	25	5	2.2	550
E08000015	Wirral	255100	10.8	27600	0.4	24500	510	45	10	2.1	567
E12000003	YORKSHIRE AND THE HUMBER	4335000	13.1	567900	8.3	542500	10600	880	200	2	11799
E06000011	East Riding of Yorkshire	281700	10.2	28700	0.4	23800	530	45	10	2.2	1014
E06000010	Kingston upon Hull, City of	207400	18.9	39200	0.6	28900	730	60	15	2.5	592
E06000012	North East Lincolnshire	124200	21.8	27100	0.4	12700	500	40	10	3.9	745
E06000013	North Lincolnshire	135900	15.4	20900	0.3	13100	390	30	5	3	681
E06000014	York	167000	8.7	14500	0.2	30900	270	20	5	0.9	759
E10000023	North Yorkshire	505000	9.6	48500	0.7	44400	900	75	15	2	1047
E08000016	Barnsley	194800	15.8	30800	0.4	19800	570	50	10	2.9	800
E08000017	Doncaster	244600	12.4	30300	0.4	25700	560	45	10	2.2	620
E08000018	Rotherham	209800	14	29400	0.4	22500	550	45	10	2.4	641
E08000019	Sheffield	442100	12	53100	0.8	75700	990	80	20	1.3	844
E08000032	Bradford	406500	15.6	63400	0.9	54000	1200	100	25	2.2	704
E08000033	Calderdale	161800	11.5	18600	0.3	16500	350	30	5	2.1	684
E08000034	Kirklees	335600	13.4	45000	0.7	41300	840	70	15	2	779
E08000035	Leeds	638500	12.4	79200	1.2	104800	1500	120	30	1.4	1026
E08000036	Wakefield	280100	12.5	35000	0.5	28500	650	55	15	2.3	863
E12000004	EAST MIDLANDS	3890000	14	544600	7.9	480300	10100	840	190	2.1	8064
E06000015	Derby	202500	19.3	39100	0.6	28500	730	60	15	2.6	685
E06000016	Leicester	279400	13.1	36600	0.5	53400	680	55	15	1.3	674
E06000061	North Northamptonshire	281200	14.6	41100	0.6	28600	760	65	15	2.7	507
E06000018	Nottingham	253700	21.2	53800	0.8	66100	1000	85	20	1.5	790
E06000017	Rutland	33400	9.5	3200	0	3400	60	5	0	1.8	259
E06000062	West Northamptonshire	334500	12	40100	0.6	38300	750	60	15	2	590
E10000007	Derbyshire	645300	14	90300	1.3	61000	1700	140	30	2.8	1199
E10000018	Leicestershire	571900	9.4	53800	0.8	66600	1000	85	20	1.5	1089
E10000019	Lincolnshire	625200	16	100000	1.5	68100	1900	150	35	2.8	1052
E10000024	Nottinghamshire	662900	12.6	83500	1.2	66400	1600	130	30	2.4	1219
E12000005	WEST MIDLANDS	4663000	13.4	624800	9.1	575700	11600	970	220	2	10909
E06000019	Herefordshire, County of	153800	12.2	18800	0.3	13400	350	30	5	2.6	866
E06000051	Shropshire	266300	10	26600	0.4	25100	490	40	10	2	687
E06000021	Stoke-on-Trent	199700	16.3	32600	0.5	25800	610	50	10	2.4	663
E06000020	Telford and Wrekin	144400	16.7	24100	0.4	17100	450	35	10	2.6	520
E10000028	Staffordshire	708900	9.3	65900	1	72200	1200	100	25	1.7	1056
E10000031	Warwickshire	479500	13.9	66700	1	51400	1200	100	25	2.3	1181
E08000025	Birmingham	856100	13.6	116400	1.7	146400	2200	180	40	1.5	1127
E08000026	Coventry	267000	18.4	49100	0.7	48000	910	75	20	1.9	973
E08000027	Dudley	255100	12.3	31400	0.5	27500	580	50	10	2.1	502
E08000028	Sandwell	256900	21	53900	0.8	32800	1000	85	20	3	478
E08000029	Solihull	169700	10.6	18000	0.3	17400	330	30	5	1.9	909
E08000030	Walsall	216000	13.8	29800	0.4	26000	550	45	10	2.1	531
E08000031	Wolverhampton	202100	15.1	30500	0.4	24500	570	45	10	2.3	482
E10000034	Worcestershire	487100	11.5	56000	0.8	48100	1000	85	20	2.1	934
E12000006	EAST	5018000	13.2	662400	9.7	546200	12300	1000	240	2.3	10136
E06000055	Bedford	144300	11.8	17000	0.2	16100	320	25	5	2	331
E06000056	Central Bedfordshire	231400	15	34700	0.5	22600	640	55	10	2.8	521
E06000032	Luton	166100	21.1	35000	0.5	24500	650	55	15	2.7	605
E06000031	Peterborough	162600	12.2	19800	0.3	19000	370	30	5	1.9	589
E06000033	Southend-on-Sea	142600	14	20000	0.3	14800	370	30	5	2.5	757
E06000034	Thurrock	131800	16.7	22000	0.3	15400	410	35	10	2.7	676
E10000003	Cambridgeshire	546700	11.3	61800	0.9	69300	1100	95	20	1.6	1061
E10000012	Essex	1193000	13.2	157500	2.3	123800	2900	240	55	2.3	1812
E10000015	Hertfordshire	932200	11.6	108100	1.6	99100	2000	170	40	2	1482
E10000020	Norfolk	750900	13.2	99100	1.4	80400	1800	150	35	2.2	1272
E10000029	Suffolk	616300	14	86300	1.3	61200	1600	130	30	2.6	1030
E12000007	LONDON	6904000	11.7	807800	11.8	925100	15000	1300	290	1.6	9768
E09000007	Camden	173900	9.1	15800	0.2	31800	290	25	5	0.9	265
E09000001	City of London	8000	15.8	1300	0	1400	25	0	0	1.4	6
E09000012	Hackney	204200	14.3	29200	0.4	29400	540	45	10	1.8	201
E09000013	Hammersmith and Fulham	151500	8.4	12700	0.2	24800	240	20	5	1	265
E09000014	Haringey	209800	15.9	33400	0.5	26000	620	50	10	2.4	312
E09000019	Islington	180200	7.9	14200	0.2	28600	260	20	5	0.9	259
E09000020	Kensington and Chelsea	121100	11.3	13700	0.2	18000	250	20	5	1.4	258
E09000022	Lambeth	263200	13.4	35300	0.5	41700	660	55	15	1.6	252
E09000023	Lewisham	235400	15.3	36000	0.5	29300	670	55	15	2.3	297
E09000025	Newham	266900	10.7	28600	0.4	43800	530	45	10	1.2	219
E09000028	Southwark	249200	11.6	28900	0.4	38900	540	45	10	1.4	260
E09000030	Tower Hamlets	248000	11.7	29000	0.4	48900	540	45	10	1.1	245
E09000032	Wandsworth	269000	7.8	21000	0.3	37500	390	35	10	1	325
E09000033	Westminster	174600	12.3	21500	0.3	29100	400	35	10	1.4	278
E09000002	Barking and Dagenham	155200	13.7	21300	0.3	21700	400	35	10	1.8	231
E09000003	Barnet	299500	8.4	25200	0.4	35200	470	40	10	1.3	341
E09000004	Bexley	190000	13.5	25600	0.4	21600	480	40	10	2.2	372
E09000005	Brent	266000	13.8	36700	0.5	38100	680	55	15	1.8	182
E09000006	Bromley	257300	6.5	16700	0.2	24000	310	25	5	1.3	402
E09000008	Croydon	300500	13.5	40600	0.6	34700	750	65	15	2.2	394
E09000009	Ealing	286100	15.9	45500	0.7	36700	850	70	15	2.3	215
E09000010	Enfield	247900	13.5	33500	0.5	31000	620	50	10	2	266
E09000011	Greenwich	223600	13.5	30200	0.4	29100	560	45	10	1.9	327
E09000015	Harrow	202900	7.6	15400	0.2	23900	290	25	5	1.2	300
E09000016	Havering	203500	15.9	32400	0.5	22600	600	50	10	2.7	458
E09000017	Hillingdon	233700	8.1	18900	0.3	30900	350	30	5	1.1	292
E09000018	Hounslow	221900	16.3	36200	0.5	26600	670	55	15	2.5	303
E09000021	Kingston upon Thames	131400	6.2	8100	0.1	16700	150	15	5	0.9	379
E09000024	Merton	168400	14.9	25100	0.4	17900	470	40	10	2.6	316
E09000026	Redbridge	233600	11.4	26600	0.4	30500	490	40	10	1.6	369
E09000027	Richmond upon Thames	151400	6.4	9700	0.1	13800	180	15	5	1.3	446
E09000029	Sutton	160500	6.9	11100	0.2	16100	210	15	5	1.3	400
E09000031	Waltham Forest	215500	11.8	25400	0.4	24900	470	40	10	1.9	333
E12000008	SOUTH EAST	7358000	11.5	846200	12.3	825900	15700	1300	300	1.9	17025
E06000036	Bracknell Forest	97300	14.6	14200	0.2	10600	260	20	5	2.5	765
E06000043	Brighton and Hove	229200	12.8	29300	0.4	40500	540	45	10	1.3	615
E06000060	Buckinghamshire	431700	10.6	45800	0.7	42700	850	70	15	2	995
E06000046	Isle of Wight	117200	9.5	11100	0.2	9600	210	15	5	2.2	875
E06000035	Medway	216000	8.9	19200	0.3	25300	360	30	5	1.4	526
E06000042	Milton Keynes	218600	13.8	30200	0.4	24300	560	45	10	2.3	812
E06000044	Portsmouth	165400	14.7	24300	0.4	29800	450	40	10	1.5	757
E06000038	Reading	136900	14.4	19700	0.3	22200	370	30	5	1.7	471
E06000039	Slough	114600	15.2	17400	0.3	14400	320	25	5	2.2	366
E06000045	Southampton	197900	13.2	26100	0.4	37900	490	40	10	1.3	667
E06000037	West Berkshire	127300	11.3	14400	0.2	12300	270	20	5	2.2	584
E06000040	Windsor and Maidenhead	120000	8.6	10300	0.2	11400	190	15	5	1.7	892
E06000041	Wokingham	137000	4.6	6300	0.1	13800	120	10	0	0.9	740
E10000011	East Sussex	444900	11.5	51200	0.7	39600	950	80	20	2.4	919
E10000014	Hampshire	1125000	10.5	118100	1.7	111000	2200	180	40	2	2085
E10000016	Kent	1242000	11.6	144100	2.1	133300	2700	220	50	2	1849
E10000025	Oxfordshire	580100	11.2	65000	0.9	77100	1200	100	25	1.6	785
E10000030	Surrey	946000	11.9	112600	1.6	103300	2100	170	40	2	1316
E10000032	West Sussex	710200	12.5	88800	1.3	66900	1700	140	30	2.5	1006
E12000009	SOUTH WEST	4626000	11.9	550500	8	526400	10200	850	200	1.9	13358
E06000022	Bath and North East Somerset	156700	11.5	18000	0.3	28300	330	30	5	1.2	755
E06000058	Bournemouth, Christchurch and Poole	326800	10.1	33000	0.5	41300	610	50	10	1.5	1398
E06000023	Bristol, City of	379500	14.8	56200	0.8	70500	1000	85	20	1.4	834
E06000052	Cornwall	467100	10.3	48100	0.7	45700	890	75	15	1.9	902
E06000059	Dorset	315300	9.1	28700	0.4	26000	530	45	10	2	780
E06000053	Isles of Scilly	1900	NA	NA	NA	250	NA	NA	NA	NA	NA
E06000024	North Somerset	174600	10.4	18200	0.3	15800	340	30	5	2.2	831
E06000026	Plymouth	213100	14.7	31300	0.5	31700	580	50	10	1.8	637
E06000025	South Gloucestershire	231500	12.2	28200	0.4	28500	520	45	10	1.8	889
E06000030	Swindon	182300	9.5	17300	0.3	19300	320	25	5	1.7	702
E06000027	Torbay	114300	18.4	21000	0.3	10000	390	35	10	3.9	942
E06000054	Wiltshire	410200	10.2	41800	0.6	40700	780	65	15	1.9	945
E10000008	Devon	669400	13.9	93000	1.4	71800	1700	140	35	2.4	1470
E10000013	Gloucestershire	519400	11.5	59700	0.9	54000	1100	90	20	2	1257
E10000027	Somerset	463700	12.6	58400	0.9	42600	1100	90	20	2.6	1016
W92000004	WALES	2489000	14.1	350900	5.1	291500	6500	540	130	2.2	2420717
W06000001	Isle of Anglesey	55800	17.1	9500	0.1	5000	180	15	5	3.6	860
W06000002	Gwynedd	95300	16.5	15700	0.2	12700	290	25	5	2.3	765
W06000003	Conwy	94100	15.2	14300	0.2	8000	270	20	5	3.4	813
W06000004	Denbighshire	76900	18.8	14500	0.2	7300	270	20	5	3.7	827
W06000005	Flintshire	124100	13.6	16900	0.2	12000	310	25	5	2.6	636
W06000006	Wrexham	107200	14.3	15300	0.2	11100	280	25	5	2.5	669
W06000023	Powys	110100	9.8	10800	0.2	9400	200	15	5	2.1	601
W06000008	Ceredigion	59200	10.7	6300	0.1	9000	120	10	0	1.3	640
W06000009	Pembrokeshire	100200	14.5	14500	0.2	9100	270	20	5	3	1028
W06000010	Carmarthenshire	151600	11.9	18000	0.3	14400	330	30	5	2.3	1055
W06000011	Swansea	192100	12	23100	0.3	27900	430	35	10	1.5	949
W06000012	Neath Port Talbot	113700	15.6	17700	0.3	12900	330	25	5	2.6	726
W06000013	Bridgend	116500	13.1	15300	0.2	11900	280	25	5	2.4	639
W06000014	Vale of Glamorgan	105000	8.7	9100	0.1	10000	170	15	5	1.7	702
W06000015	Cardiff	285800	13.7	39200	0.6	55600	730	60	15	1.3	683
W06000016	Rhondda Cynon Taf	188300	17.2	32400	0.5	22200	600	50	10	2.7	705
W06000024	Merthyr Tydfil	46400	19.9	9200	0.1	5100	170	15	5	3.3	446
W06000018	Caerphilly	139500	13.9	19400	0.3	14600	360	30	5	2.5	843
W06000019	Blaenau Gwent	53900	17	9200	0.1	5600	170	15	5	3	467
W06000020	Torfaen	73200	19.1	14000	0.2	7500	260	20	5	3.5	687
W06000021	Monmouthshire	76400	8.4	6400	0.1	6400	120	10	0	1.9	736
W06000022	Newport	123800	15.1	18700	0.3	13800	350	30	5	2.5	776
S92000003	SCOTLAND	4455000	13.9	619200	9	515600	11500	960	220	2.2	4220075
S12000033	Aberdeen City	187800	11.5	21600	0.3	24500	400	35	10	1.6	512
S12000034	Aberdeenshire	208300	12.9	26900	0.4	19300	500	40	10	2.6	572
S12000041	Angus	94900	14.6	13900	0.2	9300	260	20	5	2.8	688
S12000035	Argyll and Bute	72000	12.3	8900	0.1	7400	170	15	5	2.3	620
S12000036	City of Edinburgh	438900	8.3	36400	0.5	62000	680	55	15	1.1	641
S12000005	Clackmannanshire	41500	19.1	7900	0.1	4400	150	10	5	3.4	365
S12000006	Dumfries and Galloway	122800	13	16000	0.2	11300	300	25	5	2.7	627
S12000042	Dundee City	121200	15.8	19100	0.3	19100	350	30	5	1.8	589
S12000008	East Ayrshire	98600	15.2	15000	0.2	10200	280	25	5	2.7	620
S12000045	East Dunbartonshire	86900	5.4	4700	0.1	8600	85	5	0	1	895
S12000010	East Lothian	87400	11.5	10100	0.1	8300	190	15	5	2.3	494
S12000011	East Renfrewshire	74300	9.7	7200	0.1	8000	130	10	5	1.6	456
S12000014	Falkirk	129600	17.3	22400	0.3	13700	420	35	10	3.1	528
S12000047	Fife	303000	16.6	50300	0.7	35200	930	80	20	2.6	719
S12000049	Glasgow City	524100	17.8	93300	1.4	77500	1700	140	35	2.2	700
S12000017	Highland	194800	8.7	16900	0.2	18700	310	25	5	1.7	406
S12000018	Inverclyde	62800	15.6	9800	0.1	6500	180	15	5	2.8	508
S12000019	Midlothian	74400	11.9	8900	0.1	7600	170	15	5	2.2	398
S12000020	Moray	78300	16.4	12800	0.2	8100	240	20	5	3	578
S12000013	Na h-Eileanan Siar	22000	12.1	2700	0	1800	50	5	0	2.8	293
S12000021	North Ayrshire	109400	15.9	17400	0.3	11700	320	25	5	2.7	652
S12000050	North Lanarkshire	271600	17.5	47500	0.7	31800	880	75	15	2.8	553
S12000023	Orkney Islands	18500	11.3	2100	0	1600	40	5	0	2.5	54
S12000048	Perth and Kinross	126200	12.5	15800	0.2	12100	290	25	5	2.4	681
S12000038	Renfrewshire	146300	12	17600	0.3	16100	330	25	5	2	498
S12000026	Scottish Borders	94800	10.2	9700	0.1	8700	180	15	5	2.1	630
S12000027	Shetland Islands	18300	9.1	1700	0	1800	30	5	0	1.7	68
S12000028	South Ayrshire	92900	15.5	14400	0.2	8900	270	20	5	3	660
S12000029	South Lanarkshire	260100	15	39000	0.6	27200	720	60	15	2.6	635
S12000030	Stirling	76300	10.6	8100	0.1	10400	150	15	5	1.4	668
S12000039	West Dunbartonshire	70600	16	11300	0.2	7600	210	15	5	2.8	651
S12000040	West Lothian	146000	19.4	28300	0.4	16100	530	45	10	3.3	517
N92000002	NORTHERN IRELAND	1470000	14	205800	3	176600	3800	320	75	2.2	1417809
N09000001	Antrim and Newtownabbey	113000	7.4	8400	0.1	12700	160	15	5	1.3	648
N09000011	Ards and North Down	130400	12.8	16700	0.2	12200	310	25	5	2.5	783
N09000002	Armagh City, Banbridge and Craigavon	165200	15.4	25400	0.4	18700	470	40	10	2.5	844
N09000003	Belfast	271400	18.7	50800	0.7	43900	940	80	20	2.1	1420
N09000004	Causeway Coast and Glens	110700	16.8	18600	0.3	12500	350	30	5	2.8	561
N09000005	Derry City and Strabane	115100	13	15000	0.2	14100	280	25	5	2	588
N09000006	Fermanagh and Omagh	89100	13.7	12200	0.2	10000	230	20	5	2.3	550
N09000007	Lisburn and Castlereagh	115700	11.2	13000	0.2	11400	240	20	5	2.1	700
N09000008	Mid and East Antrim	109900	12.1	13300	0.2	11500	250	20	5	2.2	641
N09000009	Mid Ulster	111800	12	13400	0.2	13600	250	20	5	1.8	622
N09000010	Newry, Mourne and Down	137300	13.7	18800	0.3	16000	350	30	5	2.2	770
